# Supplementary material for: Effect of Infarct Location and Size on Left Atrial Function: A Cardiovascular Magnetic Resonance Feature Tracking Study
Source: J Clin Med. 2022 Nov 24;11(23):6938. doi: 10.3390/jcm11236938 (PMC9739184; doi:10.3390/jcm11236938)
Supplement: Supplementary file 1 [file jcm-11-06938-s001.zip]

Archive with 1 entries (1 files):
- jcm-2034202-supplementary.pdf
